# Supplementary material for: mRNA Degradation as a Therapeutic Solution for Mucopolysaccharidosis Type IIIC: Use of Antisense Oligonucleotides to Promote Downregulation of Heparan Sulfate Synthesis
Source: Int J Mol Sci. 2025 Feb 1;26(3):1273. doi: 10.3390/ijms26031273 (PMC11818647; doi:10.3390/ijms26031273)
Supplement: Supplementary file 1 [file ijms-26-01273-s001.zip]

Archive with 1 entries (1 files):
- ijms-3435826-supplementary.pdf
